# Supplementary material for: Immune perturbation following SHIV infection is greater in newborn macaques than in infants
Source: JCI Insight. 2024 Aug 27;9(19):e144448. doi: 10.1172/jci.insight.144448 (PMC11466190; doi:10.1172/jci.insight.144448)
Supplement: Supporting data values [file jciinsight-9-144448-s158.xlsx]

## Sheet: Figure 2
Plasma virus loads												Area Under the Curve Data
Newborns
	Time (Wk)	37619	37650			Time (wk)	38248	38275	38276	38317		Mean	SEM
Pre-bleed	0	50	50		Pre-bleed	0	50	50	50	50		106916808	22704412
Day 4	0.571	259118	1917.52		Day 7	1	9.30779e+06	238652	817954	591967
Day 7	1	2.20123e+07	2.13612e+07		Day 10	1.43	1.0631e+08	2.01091e+07	5.89089e+07	3.66577e+06
Day 14	2	1.9449e+07	2.01951e+07		Day 14	2	1.49841e+07	1.58814e+07	3.15437e+07	9.00011e+06
Wk 3	3	4.90205e+06	1.32554e+07		Wk 3	3	1.00237e+07	2.77645e+06	9.79915e+06	6.30147e+06
Wk 3 Nx	3.57	8.56066e+06	1.68822e+07		Wk 4	4	2.44719e+07	2.31633e+06	7.32122e+06	1.14481e+07
					Wk 5	5	8.216e+06	1.12015e+07	2.05004e+07	3.47996e+07
CSF/Nx	3	702.236	21949.3		W	5.57	1.77637e+07
						6		3.65005e+07	6.1009e+07
						6.29				2.55482e+07
					CSF/Nx	5.57	5175.49
						6		16802	46806.8
						6.29				1932.91
Infants
	Time (wk)	38221	38242	38362	38371	38395	38423
Pre-bleed	0	50	50	50	50	50	50					131263956	42564046
Day 7	1	738214	9.64577e+06	474387	534144	7.15089e+06	646956
Day 10	1.43	32829795	209167425	3.67878e+07	4.53227e+07	88895795	2.79751e+07
Day 14	2	2.66661e+07	2.69038e+07	7.81424e+06	1.25599e+07	3.8005e+07	17629310
Wk 3	3	1.17627e+07	2.14559e+06	6.88519e+06	3.85378e+06	7.90418e+06	3.23042e+06
Wk 4	4	1.48179e+07	8.22032e+06	2.11071e+06	1.18145e+07	3.3484e+07	2.00298e+07
Wk 5	5	76651305	8.63073e+06	1.18644e+07	1.70522e+07	6.49341e+07	1.88608e+07
Wk 6	6	1.33704e+08	6.50393e+06	8.48861e+06	1.84543e+07	6.9608e+07	1.8048e+07
Wk 7	7	196807590	2456370	1.06206e+07	2.05298e+07	8.86326e+07	1.83839e+07
Wk 8	8	1.32178e+08	474028	1.63589e+07	1.52924e+07	66931020	2.11676e+07
Wk 9	9	4.16897e+07	551429	1.58915e+07	2.41744e+07	5.00172e+07	2.2925e+07
Wk 10	10		315964	1.3365e+07	2.4788e+07	8.21816e+07	3.41694e+07
CSF/Nx		15759.2	9633.03	3097.38	904.119	5497.61	9566.06

## Sheet: Figure 3
Newborns								Infants
Copies/million cells	37619	37650	38248	38275	38276	38317		38221	38242	38362	38371	38395	38423
Tonsil	6588.7	2952.5	2672.46	2015.93	2357.19	1752.59		720	1200	4200	130	1100
Submandibular LN	5699.59	12287.6	12611.4	15100.3	10042.5	15778.4		9400	1100	5200	5200	6200	18000
Retropharyngeal LN	10029.2	15411.9	15510.3	8305.87	4194.06	21678.8		2400	2100	8800	7300	8600	8000
Tracheobronchial LN	1376.14	4914.51	14740.8	843.36	11928.8	609.59		8600	1100	9000	8200	8200	5500
Axillary LN	4321.41	8843.56	12579.5	11378.3	10017.5	8143.44		11000	680	4700	3400	4100	4900
Mixed Mesenteric LN	13366.8	19575.3	13819.6	11559.2	11429.5	18730.3		9700	1400	10000	5600	7700	7100
Iliosacral LN	6083.07	9690.56	21715.6	9435.86	9940.81	9831.09		8800	1100	4200	3600	7900	1800
Inguinal LN	5752.95	10026.5	15904.3	13375.7	11902.2	12309.8		9900	1200	5200	3800	5600	4100
Spleen	2090.21	2835.6	6771.09	3980.26	4609.82	4103.72		7700	310	1700	1200	3400	700
Duodenum	2221.89	3715.78	307.89	250.76	342.19	282.86		850	300	1100	860	160	1600
Jejunum	1878	405.45	3500.97	99	123.68	212.98		690	110	140	530	64	350
Ileum	1519.45	2531.71	1250.32	1162.75	1630.84	371.64		1300	760	1200	810	800	790
Cecum	702.74	1095.25	1733.47	580.07	1913.08	947.62		410	1000	850	610	170	250
Colon Descending	727.51	769.2	2255.42	508.4	1925.32	1119.62		570	340	1200		980	890
Rectum	568.31	786.35	1144.8	8679.12	910.16	2860.71		430	26	1300	440	280	500
Day 7 LN biopsies				Wk 6 LN biopsies
Animal number	Newborns	Infants		Newborns	Infants
37619	24886.2
37650	13390.6
38248	58726			103378
38275	4091.82			86942.1
38276	5434.04			77364.2
38317	11687.1			80013.8
38221		3209.88			164915
38242		10666.8			25928.4
38362		3455.09			80555.8
38371		28664.7			109105
38395		18344.1			92161.3
38423		5714.22			73353.4
ANOVA summary							Tukey's multiple comparisons test	Mean Diff.	95.00% CI of diff.	Below threshold?	Summary	Adjusted P Value
F	13.16						Newborns d7 vs. Infants d7	0.1926	-0.3565 to 0.7417	No	ns	0.7562	A-B
P value	<0.0001						Newborns d7 vs. Newborns w6	-0.8186	-1.433 to -0.2047	Yes	**	0.007	A-C
P value summary	****						Newborns d7 vs. Infants w6	-0.7831	-1.332 to -0.2340	Yes	**	0.004	A-D
Significant diff. among means (P < 0.05)?	Yes						Infants d7 vs. Newborns w6	-1.011	-1.625 to -0.3973	Yes	**	0.001	B-C
R squared	0.6868						Infants d7 vs. Infants w6	-0.9757	-1.525 to -0.4266	Yes	***	0.0005	B-D
							Newborns w6 vs. Infants w6	0.03552	-0.5784 to 0.6495	No	ns	0.9984	C-D

## Sheet: Figure 4
Panel A										Panel A										Panel A
HepB ELISA										HepB ELISA										HepB ELISA
Newborns	Weeks	37619	37650	38248	38275	38276	38317			Infants	Weeks	38221	38242	38362	38371	38395	38423			Aviremic	Weeks	37331	37341	37342	37359	37363	37364
	Pre-bleed	0	10	10	10	10	10	10		Pre-bleed (Day 0*)	0	0	10	10	10	20	10	10		Wk 14	14	600	1670	3460	1430	4020	5140
	Wk 3	3	220	10						Wk 3*	3	3	10	20	50	30	290	30		Wk 24	24	40	310	930	230	1180	1050
	Wk 6	6			10	50	10	10		Wk 6*	6	6	190	70	50	70	520	70
										Wk 11*	11	11	2230	4000	940	10130	6340	5200
										Day 0	14	14	1460	1950	320	5710	3730	2560
										Wk 9 Necropsy	23	23	70
										Wk 10 Necropsy	24	24		190	60	1290	1380	900
Panel D										SF162 gp140 Late Infection Binding Midpoint ELISA 50% titers
SF162 gp140 Early Infection Binding Midpoint ELISA 50% titers										Panel D
Newborns	Weeks	37619	37650	38248	38275	38276	38317			Infants	Weeks	38221	38242	38362	38371	38395	38423
Pre-bleed	0	10	10	10	10	10	10			Pre-bleed	0	10	10	10	10	10	10
Wk 2	2	10								Wk 3	3	10	10	10	10	10	10
Wk 3	3	460	10	10	10	10	10			Wk 4	4		90				80
Wk 6	6			10	10	20	10			Wk 5	5		2260				160
										Wk 6	6	10	5920	10	10	10	370
										Wk 7	7				200
										Wk 8	8				340
										Wk 9	9	10
										Wk 10	10		18800	10	340	10	790

## Sheet: Definitions Panel 1 Leuko
Definitions for cell subsets (Panel 1 Leuko):
After gating on singlets, FSC/SSC, live CD45+
		CD3- CD20+ CD8+/-	B cells
		CD3+ CD8+/-	T cells
		CD3+ CD16+	NKT cells
		CD3- CD8+ CD20-	NK cells
		CD3- CD8+ CD20dim	CD20dim NK cells?
		CD20- CD8- CD3- CD14+ CD16-	classical monocytes
		CD20- CD8- CD3- CD14+ CD16+	intermediate monocytes
		CD20- CD8- CD3- CD14- CD16+	nonclassical monocytes
		CD20- CD3- HLA-DR- CD14- CD8- CD16- CD123+	Basophils
		CD20- CD3- HLA-DR+ CD14- CD8- CD16- CD123+	pDC
		CD20- CD3- HLA-DR+ CD14- CD8- CD16- CD123-	mDC?
		CD20- CD3- HLA-DR- CD14- CD8- CD16- CD123-	immature myeloid cells?

## Sheet: Definitions Panel 2 T cells
Definitions for cell subsets (Panel 2 T cells):
After gating on singlets, FSC/SSC, live CD45+
T cells		CD3+
	CD4+ T cells	CD3+ CD4+ CD8-
	CD8+ T cells	CD3+ CD4- CD8+
Within CD4+ or CD8+ T cells:
	Naïve	CD28+ CD95-/lo
	Tcm	CD28+ CD95+
	Tem	CD28-/lo CD95+
Within CD4 or CD8 naïve, Tcm, Tem: gate individually on CD69+, CD25+, or HLA-DR+

## Sheet: CBC ranges
										Normal ranges:
											% of WBC		# x 10^3/ul		CBC flag
										WBC			4.2	13.6	# is >18.0
										NEU	50	79.7	2.38	9.61	# is <1.0 or >12.0
										LYM	14.9	40.6	1.13	3.77	# is <1.0 or >12.0
										MON	2.7	8.8	0.19	0.92	# is >1.5 (except for acute SHIV/SIV)
										EOS	0.6	11	0.04	0.4
										BAS	0.3	0.9	0.02	0.1
										PLT			119	471	# is <70

## Sheet: 38248-Leuk
38248				CBC																														Panel 2: T cell counts									Panel 2: T cell activation
																																											Among CD4 naïve			Among CD4 Tcm			Among CD4 Tem
Date	Age (days)	Age (weeks)	Time post-SHIV	WBC/ul blood	% NEU	Abs NEU	% LYM	Abs LYM	% MON	Abs MON	% EOS	Abs EOS	% BAS	Abs BAS	Abs PLT	Abs B cells (including CD8+)	Abs T cells	Abs NKT cells	Abs CD20- NK cells	% CD20- NK cells CD16+	Abs CD20dim NK cells	% CD20dim NK cells CD16+	% Classical monocytes	% Intermediate monocytes	% nonclassical monocytes	% classical CD11c+	% intermediate CD11c+	% nonclassical CD11c+	% classical HLA-DR+	% intermediate HLA-DR+	% nonclassical HLA-DR+	Abs pDC		CD4 Abs count	CD8 Abs count	CD4/CD8 ratio	CD4 naïve %	CD4 Tcm %	CD4 Tem %	CD8 naïve %	CD8 Tcm %	CD8 Tem %	% CD69+	% CD25+	% HLA-DR+	% CD69+	% CD25+	% HLA-DR+	% CD69+
2019-03-29	12	1.71429	d0	10000	50.6	5060	42.6	4260	5	500	1	100	0.8	80		564.803	2870.28	3.73136	CD8 failed	CD8 failed	CD8 failed	CD8 failed	CD8 failed	CD8 failed	CD8 failed	CD8 failed	CD8 failed	CD8 failed	CD8 failed	CD8 failed	CD8 failed	CD8 failed
2019-04-02	16	2.28571	d4	8300	43.4	3602.2	49	4067	5.8	481.4	0.9	74.7	0.9	74.7	540	860.58	2287.85	3.66055	CD8 failed	CD8 failed	CD8 failed	CD8 failed	CD8 failed	CD8 failed	CD8 failed	CD8 failed	CD8 failed	CD8 failed	CD8 failed	CD8 failed	CD8 failed	CD8 failed
2019-04-08	22	3.14286	d10	4900	23.6	1156.4	66.6	3263.4	5.7	279.3	0.4	19.6	0.7	34.3	259	505.632	2483.43	1.51489	54.0705	79.4	3.02015	36.5	32.4766	31.0748	36.4486	0.26	37.98	81.4	95.16	99.6	74.4	2.98277		1776.56	406	4.37576	83.6	6.03	2.34	14.3	6.82	52.3	0.32	1.8	0.12	0.86	6.16	4.01	0.26
2019-04-26	40	5.71429	w4	6700	36.5	2445.5	56.6	3792.2	5.4	361.8	1	67	0.5	33.5	477	584.684	2762.41	1.71269	111.885	84	5.55639	60.2	52.0408	35.1474	12.8118	0.433	41.53	79.4	86.02	99.5	53.62	3.73097		1697.01	684.234	2.48016	93.1	3.07	0.13	8.57	3.9	41.5	0.38	1.11	0.061	0.48	16.2	5.94	0
2019-05-10	54	7.71429	w6 Nx	7600	39.2	2979.2	47.6	3617.6	11.7	889.2	0.8	60.8	0.7	53.2	247	732.04	2415.64	3.3819	177.668	88.2	7.51824	64.2	49.5308	30.0313	20.438	0.2063	47.57	79.5	93.6	99.4	37.41	2.8759		1247.93	514.567	2.4252	93.6	3.22	0.19	5.76	3.86	36.8	0.25	0.9	0.054	0.66	10.3	4.36	1.13
gray italics = parent cell population was too small to quantify subset accurately
red = CD8 and CD95 staining failed for this sample; I adjusted gates the best I could
blue = CBCs were run on Haigwood lab coulter counter for this sample
[truncated: 11 more columns]

## Sheet: 38275-Leuk
38275				CBC																														Panel 2: T cell counts									Panel 2: T cell activation
																																											Among CD4 naïve			Among CD4 Tcm			Among CD4 Tem
Date	Age (days)	Age (weeks)	Time post-SHIV	WBC/ul blood	% NEU	Abs NEU	% LYM	Abs LYM	% MON	Abs MON	% EOS	Abs EOS	% BAS	Abs BAS	Abs PLT	Abs B cells (including CD8+)	Abs T cells	Abs NKT cells	Abs CD20- NK cells	% CD20- NK cells CD16+	Abs CD20dim NK cells	% CD20dim NK cells CD16+	% Classical monocytes	% Intermediate monocytes	% nonclassical monocytes	% classical CD11c+	% intermediate CD11c+	% nonclassical CD11c+	% classical HLA-DR+	% intermediate HLA-DR+	% nonclassical HLA-DR+	Abs pDC		CD4 Abs count	CD8 Abs count	CD4/CD8 ratio	CD4 naïve %	CD4 Tcm %	CD4 Tem %	CD8 naïve %	CD8 Tcm %	CD8 Tem %	% CD69+	% CD25+	% HLA-DR+	% CD69+	% CD25+	% HLA-DR+	% CD69+
2019-04-08	12	1.71429	d0	10200	64.6	6589.2	29.2	2978.4	4.4	448.8	1	102	0.8	81.6	755	318.044	1984.35	2.18278	437.311	97	7.67693	71.3	77.9096	14.8552	7.23522	0.609	15.45	80.8	91.59	99.8	48.48	3.18206		1363.09	392.148	3.47596	78.6	10.3	1.52	63.4	11.8	6.94	0.07	3.69	0.2	1.07	19.7	1.11	0.28
2019-04-12	16	2.28571	d4	7100	42	2982	52.8	3748.8	3.4	241.4	1	71	0.8	56.8	676	995.966	2134.76	3.62909	285.595	96.7	3.79588	45.5	75.4497	13.4392	11.1111	0.166	20.46	83.4	81.74	97.2	43.73	0.832991		1687.24	384.657	4.38636	84.9	10.4	0.27	85.2	7.43	1.92	0.14	2.12	0.029	1.99	15.3	0.66	4.46
2019-04-18	22	3.14286	d10	4000	23.8	952	63.1	2524	11.5	460	0.8	32	0.8	32	361	943.326	1339.82	0.897677	100.866	94.1	6.37382	64	28.6492	38.1264	33.2244	0.038	9.839	79	76.138	98.02	83.4	0.740532		831.421	181.839	4.57229	77.3	14.3	0.58	5.13	10.7	72.5	0.62	2.45	0.23	3.77	7.26	2.13	17
2019-05-06	40	5.71429	w4	6000	50.2	3012	40	2400	7.8	468	1.2	72	0.8	48	456	369.972	1259.05	2.64401	711.826	95.7	34.9254	72.7	31.0566	25.6137	43.3298	0.08	46	66.5	77.38	99.3	64.6	0.809773		718.109	390.144	1.84062	89.9	6.49	0.34	7.66	6.21	65.4	0.24	1.68	0.035	2.98	12.8	1.09	13.5
2019-05-20	54	7.71429	w6 Nx	6700	26.1	1748.7	63.3	4241.1	9.1	609.7	0.9	60.3	0.6	40.2	335	1474.36	2163.46	3.02884	445.434	96.2	25.2673	66.4	52.7484	29.3869	17.8647	0.00572	17.651	80.3	87.1	99.3	69.14	1.6471		865.519	913.054	0.947939	88.8	5.45	0.6	39	2.68	30.3	0.3	1.42	0.23	0.93	19.8	2.57	4.26
gray italics = parent cell population was too small to quantify subset accurately
red = CD8 and CD95 staining failed for this sample; I adjusted gates the best I could
blue = CBCs were run on Haigwood lab coulter counter for this sample
[truncated: 11 more columns]

## Sheet: 38276-Leuk
38276				CBC																														Panel 2: T cell counts									Panel 2: T cell activation
																																											Among CD4 naïve			Among CD4 Tcm			Among CD4 Tem
Date	Age (days)	Age (weeks)	Time post-SHIV	WBC/ul blood	% NEU	Abs NEU	% LYM	Abs LYM	% MON	Abs MON	% EOS	Abs EOS	% BAS	Abs BAS	Abs PLT	Abs B cells (including CD8+)	Abs T cells	Abs NKT cells	Abs CD20- NK cells	% CD20- NK cells CD16+	Abs CD20dim NK cells	% CD20dim NK cells CD16+	% Classical monocytes	% Intermediate monocytes	% nonclassical monocytes	% classical CD11c+	% intermediate CD11c+	% nonclassical CD11c+	% classical HLA-DR+	% intermediate HLA-DR+	% nonclassical HLA-DR+	Abs pDC		CD4 Abs count	CD8 Abs count	CD4/CD8 ratio	CD4 naïve %	CD4 Tcm %	CD4 Tem %	CD8 naïve %	CD8 Tcm %	CD8 Tem %	% CD69+	% CD25+	% HLA-DR+	% CD69+	% CD25+	% HLA-DR+	% CD69+
2019-04-08	12	1.71429	d0	8700	38.6	3358.2	56.7	4932.9	3.1	269.7	0.7	60.9	0.9	78.3	978	694.953	3215.21	3.11875	325.818	84.3	8.47504	35.8	67.4934	10.338	22.1686	0.34	6.86	17.55	93.04	99.27	54.33	4.36484		2103.03	731.49	2.875	78.1	10.8	1.58	56.8	7.61	14.2	0.17	2.54	0.19	0.73	12	1.71	0.22
2019-04-12	16	2.28571	d4	9800	48	4704	48.3	4733.4	2.2	215.6	0.9	88.2	0.6	58.8	608	1194.12	2647.72	3.44203	399.528	81.8	5.1336	35.5	72.7821	8.48407	18.7339	0.233	9.91	39.91	76.05	88.77	21.11	2.71253		1904.64	625.32	3.04587	84.8	10.5	0.16	80.5	9.35	3.73	0.2	1.33	0.021	1.16	12.8	1.06	0
2019-04-18	22	3.14286	d10	5000	27.4	1370	66.8	3340	4.7	235	0.5	25	0.6	30	209	1195.48	1823.25	1.00279	59.4344	68.3	9.33969	38.9	25.8342	25.0807	49.085	0	6.825	45.1	81.4	99.06	84.3	0.41103		1321.62	278.235	4.75	85.8	8.38	0.28	13.6	10.3	61	1.06	1.56	0.075	3.94	6.63	3.04	10.3
2019-05-06	40	5.71429	w4	5900	18.8	1109.2	75	4425	4.5	265.5	0.9	53.1	0.8	47.2	242	1502.91	2134.18	1.36587	331.234	84.2	29.9099	47.1	53.6093	33.0149	13.3758	0.05597	10.05	77.8	91.349	99.53	57.1	0.973761		1247.15	673.954	1.8505	92.7	4.15	0.2	10.8	9.23	61.1	0.48	1.29	0.06	1.39	8.36	6.89	0.79
2019-05-20	54	7.71429	w6 Nx	10000	18.2	1820	75.3	7530	5.3	530	0.3	30	0.9	90	379	2617.78	4537.78	1.27058	154.508	87.8	12.1376	44	47.6411	41.3969	10.9621	0.012	2.37	20.24	93.212	99.37	92	2.56627		2288.82	1633.59	1.4011	94.8	1.93	0.25	60.2	4.53	19.5	0.71	1.5	0.19	1.25	5.14	2.29	0.62
gray italics = parent cell population was too small to quantify subset accurately
red = CD8 and CD95 staining failed for this sample; I adjusted gates the best I could
blue = CBCs were run on Haigwood lab coulter counter for this sample
[truncated: 11 more columns]

## Sheet: 38317-Leuk
38317				CBC																														Panel 2: T cell counts									Panel 2: T cell activation
																																											Among CD4 naïve			Among CD4 Tcm			Among CD4 Tem
Date	Age (days)	Age (weeks)	Time post-SHIV	WBC/ul blood	% NEU	Abs NEU	% LYM	Abs LYM	% MON	Abs MON	% EOS	Abs EOS	% BAS	Abs BAS	Abs PLT	Abs B cells (including CD8+)	Abs T cells	Abs NKT cells	Abs CD20- NK cells	% CD20- NK cells CD16+	Abs CD20dim NK cells	% CD20dim NK cells CD16+	% Classical monocytes	% Intermediate monocytes	% nonclassical monocytes	% classical CD11c+	% intermediate CD11c+	% nonclassical CD11c+	% classical HLA-DR+	% intermediate HLA-DR+	% nonclassical HLA-DR+	Abs pDC		CD4 Abs count	CD8 Abs count	CD4/CD8 ratio	CD4 naïve %	CD4 Tcm %	CD4 Tem %	CD8 naïve %	CD8 Tcm %	CD8 Tem %	% CD69+	% CD25+	% HLA-DR+	% CD69+	% CD25+	% HLA-DR+	% CD69+
2019-04-22	11	1.57143	d0	11800	44.9	5298.2	47.3	5581.4	5.9	696.2	0.7	82.6	1.2	141.6	605	1133.26	3496.62	4.19595	107.595	86.6	8.85769	37	81.7836	11.2003	7.01606	3.6	49.05	96.8	90.86	99.6	56.91	8.00813		2417.9	520.929	4.64151	82.5	10.5	0.11	46.4	6.68	26.4	0.1	3.5	0.31	473	19.2	4.69	6.1
2019-04-26	15	2.14286	d4	10600	45.3	4801.8	49.5	5247	3.2	339.2	1	106	1	106	554	1669.83	2530.55	2.53055	170.832	71	6.80958	29.8	85.4026	8.84156	5.75584	1.31	43.97	93.1	92.77	99.4	26.29	4.20285		1954.07	416.832	4.6879	86	9.55	0.21	49.3	3.32	25	0.081	2.78	0.1	0.57	25.2	4.22	3.14
2019-05-02	21	3	d10	5600	20	1120	70.2	3931.2	8.6	481.6	0.6	33.6	0.6	33.6	275	1680.48	1800.42	1.49435	76.3856	73.2	7.63856	52	32.8723	40.6383	26.4894	0.14	27.462	87.52	91.54	99.8	92.4	0.642984		1530.95	221.224	6.92035	85.5	9.99	0.22	18	6.29	54.9	0.3	1.47	0.13	1.06	5.56	4.77	15.8
2019-05-20	39	5.57143	w4	7800	24	1872	69.6	5428.8	5	390	0.6	46.8	0.8	62.4	251	1769.66	2740.65	3.28879	212.717	86.4	15.492	56.9	77.4663	20.1156	2.41815	0.028	16.959	84.2	92.228	99.9	78.84	3.32802		1770.57	647.634	2.73391	92.1	4.92	0.35	56.5	3.77	20.3	0.28	1.49	0.15	0.38	9.75	1.41	0.94
2019-06-03	53	7.57143	w6 Nx	9300	25.1	2334.3	63.8	5933.4	9.5	883.5	0.6	55.8	1	93	326	2181.76	3040.34	2.7059	162.9	89.6	7.32135	64.1	74.8426	22.6076	2.54981	0.11432	31.771	84.9	82.61	99.6	74	2.02117		1794.92	830.759	2.16058	91.4	4.33	0.48	57.5	3.8	16.1	0.21	0.81	0.19	1.39	5.14	7.17	0
gray italics = parent cell population was too small to quantify subset accurately
red = CD8 and CD95 staining failed for this sample; I adjusted gates the best I could
blue = CBCs were run on Haigwood lab coulter counter for this sample
[truncated: 11 more columns]

[truncated: 8 more sheets: 38221-Leuk, 38242-Leuk, 38362-Leuk, 38371-Leuk, 38395-Leuk, 38423-Leuk, Figure 6, Figure 7]
